# Supplementary material for: Construction of ceRNA networks of lncRNA and miRNA associated with intramuscular fat deposition in Ujumqin sheep
Source: Front Vet Sci. 2025 Mar 19;12:1559727. doi: 10.3389/fvets.2025.1559727 (PMC11963774; doi:10.3389/fvets.2025.1559727)
Supplement: Supplementary file 1 [file Table_1.XLSX]

## Sheet: Table S1
Supplementary Table S1 Summary of mRNA and lncRNA sequencing for each sample
Sample	Raw Data		Valid Data		Valid Ratio(reads)	Q20%	Q30%	GC content%
	Read	Base	Read	Base
HB1	83379586	12.51G	77610450	11.64G	93.08	99.98	96.78	46.5
HB2	81910670	12.29G	76250948	11.44G	93.09	99.98	96.96	46
HB3	82978920	12.45G	76345588	11.45G	92.01	99.98	96.9	45.5
HB4	87301596	13.10G	79724502	11.96G	91.32	99.99	98.58	45
HB5	83721320	12.56G	78521778	11.78G	93.79	99.98	97.14	46
HB6	83272496	12.49G	77646028	11.65G	93.24	99.98	97.07	47
HH1	82194336	12.33G	75949478	11.39G	92.4	99.98	96.45	46
HH2	82402146	12.36G	76376888	11.46G	92.69	99.98	96.82	45
HH3	82091680	12.31G	73888190	11.08G	90.01	99.99	98.68	44
HH4	82191846	12.33G	76330638	11.45G	92.87	99.98	98.53	45.5
HH5	83218586	12.48G	78063522	11.71G	93.81	99.97	96.75	45.5
HH6	89841884	13.48G	76966204	11.54G	85.67	99.98	97.26	50
LB1	82431324	12.36G	76060972	11.41G	92.27	99.98	96.66	46
LB2	73223132	10.98G	60595258	9.09G	82.75	99.98	98.7	49
LB3	82786348	12.42G	74862248	11.23G	90.43	99.99	98.62	44
LB4	88130936	13.22G	76208220	11.43G	86.47	99.98	97.33	49
LB5	82321638	12.35G	77115056	11.57G	93.68	99.98	96.79	45.5
LB6	90452642	13.57G	78217532	11.73G	86.47	99.98	97.44	48.5
LH1	88803390	13.32G	80914424	12.14G	91.12	99.97	96.02	46
LH2	88943270	13.34G	74806330	11.22G	84.11	99.99	98.05	50
LH3	74159948	11.12G	67475070	10.12G	90.99	99.99	98.59	45
LH4	78750212	11.81G	67932534	10.19G	86.26	99.98	98.63	49.5
LH5	84549352	12.68G	79300224	11.90G	93.79	99.97	96.95	50.5
LH6	84756422	12.71G	77613834	11.64G	91.57	99.97	95.51	45

## Sheet: Table S2
Supplementary Table S2 Summary of miRNA sequencing for each sample
Sample_ID	Total_Reads	Total_Bases	A%	T%	C%	G%	N%	Q20%	Q30%	GC%
HH1	13095888	667890288	23.08	23.94	22.78	30.19	0	98.64	96.18	52.97
HH2	10923217	557084067	22.87	24.69	24.46	27.97	0	99.17	97.46	52.44
HH3	12726390	649045890	26.06	24.82	20.04	29.07	0	99.05	97.3	49.11
HH4	13704801	698944851	21.6	23.53	24.21	30.65	0	98.61	95.87	54.86
HH5	13670281	697184331	26.17	25.47	18.72	29.64	0	99.15	97.22	48.36
HH6	14976750	763814250	25.51	24.79	21.27	28.43	0	99.25	97.61	49.7
HB1	12145363	619413513	21.42	23.93	26.42	28.23	0	98.97	97.03	54.65
HB2	12171846	620764146	23.72	24.8	23.87	27.61	0	99.31	97.65	51.48
HB3	10531029	537082479	23.16	24.71	24.01	28.11	0	99.18	97.46	52.13
HB4	15134550	771862050	24.64	25.41	20.69	29.25	0	99.1	97	49.94
HB5	12812762	653450862	26.23	25.19	20.25	28.33	0	99.22	97.45	48.58
HB6	12706626	648037926	30.16	25.43	15.23	29.18	0	99.28	97.51	44.41
LH1	13589039	693040989	23.92	24.67	22.12	29.29	0	99.27	97.72	51.41
LH2	11195162	570953262	21.4	23.44	26.48	28.68	0	99.01	97.09	55.16
LH3	16349233	833810883	26.51	24.5	17.8	31.18	0	98.8	96.54	48.98
LH4	10970494	559495194	24.47	24.97	22.59	27.96	0	99.21	97.51	50.55
LH5	11610849	592153299	26.16	25.27	19.24	29.33	0	99.17	97.21	48.56
LH6	12802196	652911996	23.6	24.29	23.27	28.84	0	99.07	97.21	52.11
LB1	12484037	636685887	24.47	24.53	21.14	29.86	0	99.02	97.14	51
LB2	12246654	624579354	20.95	23.17	26.88	28.99	0	98.73	96.37	55.87
LB3	12746447	650068797	25.64	23.8	20.68	29.87	0	98.7	96.23	50.55
LB4	11932972	608581572	29.32	25.37	16.37	28.93	0	99.35	97.9	45.3
LB5	15811373	806380023	21.9	24.95	25.95	27.2	0	99.31	97.67	53.15
LB6	12200281	622214331	22.44	23.34	24.53	29.68	0	98.66	96.28	54.21

## Sheet: Table S3
Table S3 GO enrichment analysis items with p<0.05 added for up-regulated differentially expressed mRNAs
GO_ID	GO_Term	GO_function	GO_class	pvalue
GO:0045744	negative regulation of G protein-coupled receptor signaling pathway	biological_process	9	0.000318201
GO:0001965	G-protein alpha-subunit binding	molecular_function	5	0.000876753
GO:0009952	anterior/posterior pattern specification	biological_process	6	0.00136289
GO:0009952	anterior/posterior pattern specification	biological_process	6	0.00136289
GO:0009952	anterior/posterior pattern specification	biological_process	6	0.00136289
GO:0030324	lung development	biological_process	6	0.00155578
GO:0003700	DNA-binding transcription factor activity	molecular_function	4	0.00171891
GO:0003700	DNA-binding transcription factor activity	molecular_function	4	0.00171891
GO:0003700	DNA-binding transcription factor activity	molecular_function	4	0.00171891
GO:0008277	regulation of G protein-coupled receptor signaling pathway	biological_process	8	0.00254588
GO:0003986	acetyl-CoA hydrolase activity	molecular_function	8	0.00342771
GO:0005252	open rectifier potassium channel activity	molecular_function	10	0.00342771
GO:0070100	negative regulation of chemokine-mediated signaling pathway	biological_process	10	0.00342771
GO:0051055	negative regulation of lipid biosynthetic process	biological_process	8	0.00342771
GO:0008892	guanine deaminase activity	molecular_function	7	0.00342771
GO:0007632	visual behavior	biological_process	4	0.00342771
GO:1901624	negative regulation of lymphocyte chemotaxis	biological_process	9	0.00342771
GO:0010070	zygote asymmetric cell division	biological_process	6	0.00342771
GO:0000981	DNA-binding transcription factor activity, RNA polymerase II-specific	molecular_function	5	0.0041773
GO:0000981	DNA-binding transcription factor activity, RNA polymerase II-specific	molecular_function	5	0.0041773
GO:0000981	DNA-binding transcription factor activity, RNA polymerase II-specific	molecular_function	5	0.0041773
GO:0043407	negative regulation of MAP kinase activity	biological_process	12	0.00502506
GO:0008344	adult locomotory behavior	biological_process	5	0.00534838
GO:0008344	adult locomotory behavior	biological_process	5	0.00534838
GO:0006355	regulation of DNA-templated transcription	biological_process	8	0.00624111
GO:0006355	regulation of DNA-templated transcription	biological_process	8	0.00624111
GO:0006355	regulation of DNA-templated transcription	biological_process	8	0.00624111
GO:0006355	regulation of DNA-templated transcription	biological_process	8	0.00624111
GO:0048704	embryonic skeletal system morphogenesis	biological_process	7	0.00637405
GO:0048705	skeletal system morphogenesis	biological_process	6	0.00637405
GO:0030326	embryonic limb morphogenesis	biological_process	7	0.0067343
GO:0072592	oxygen metabolic process	biological_process	6	0.0068439
GO:0070741	response to interleukin-6	biological_process	7	0.0068439
GO:0036413	obsolete histone H3-R26 citrullination	biological_process	11	0.0068439
GO:0010866	regulation of triglyceride biosynthetic process	biological_process	8	0.0068439
GO:0006147	guanine catabolic process	biological_process	11	0.0102486
GO:0098810	neurotransmitter reuptake	biological_process	7	0.0102486
GO:0070995	NADPH oxidation	biological_process	5	0.0102486
GO:0022841	potassium ion leak channel activity	molecular_function	9	0.0102486
GO:1903712	cysteine transmembrane transport	biological_process	12	0.0102486
GO:0046038	GMP catabolic process	biological_process	12	0.0102486
GO:0006161	deoxyguanosine catabolic process	biological_process	12	0.0102486
GO:0033229	cysteine transmembrane transporter activity	molecular_function	9	0.0102486
GO:0005314	high-affinity L-glutamate transmembrane transporter activity	molecular_function	9	0.0102486
GO:0005219	ryanodine-sensitive calcium-release channel activity	molecular_function	10	0.0102486
GO:0006879	cellular iron ion homeostasis	biological_process	12	0.0112818
GO:0006879	cellular iron ion homeostasis	biological_process	12	0.0112818
GO:0050804	modulation of chemical synaptic transmission	biological_process	8	0.01222
GO:0006084	acetyl-CoA metabolic process	biological_process	8	0.0136419
GO:0043620	regulation of DNA-templated transcription in response to stress	biological_process	9	0.0136419
GO:0015501	glutamate:sodium symporter activity	molecular_function	8	0.0136419
GO:0048935	peripheral nervous system neuron development	biological_process	7	0.0136419
GO:0021520	spinal cord motor neuron cell fate specification	biological_process	7	0.0136419
GO:0001501	skeletal system development	biological_process	6	0.0162987
GO:0046890	regulation of lipid biosynthetic process	biological_process	7	0.0170238
GO:0030673	axolemma	cellular_component	7	0.0170238
GO:0043200	response to amino acid	biological_process	6	0.0170238
GO:0018101	obsolete protein citrullination	biological_process	11	0.0170238
GO:0008061	chitin binding	molecular_function	5	0.0170238
GO:0004668	protein-arginine deiminase activity	molecular_function	7	0.0170238
GO:0046055	dGMP catabolic process	biological_process	12	0.0170238
GO:0097449	astrocyte projection	cellular_component	7	0.0170238
GO:1903059	regulation of protein lipidation	biological_process	9	0.0170238
GO:0031914	negative regulation of synaptic plasticity	biological_process	10	0.0170238
GO:0015807	L-amino acid transport	biological_process	11	0.0203943
GO:0071314	cellular response to cocaine	biological_process	7	0.0203943
GO:0004499	N,N-dimethylaniline monooxygenase activity	molecular_function	7	0.0203943
GO:1902475	L-alpha-amino acid transmembrane transport	biological_process	12	0.0203943
GO:0005313	L-glutamate transmembrane transporter activity	molecular_function	8	0.0237535
GO:0009404	toxin metabolic process	biological_process	5	0.0237535
GO:0000255	allantoin metabolic process	biological_process	6	0.0237535
GO:0009612	response to mechanical stimulus	biological_process	5	0.0237535
GO:0046322	negative regulation of fatty acid oxidation	biological_process	10	0.0237535
GO:0006739	NADP metabolic process	biological_process	4	0.0237535
GO:0006082	organic acid metabolic process	biological_process	5	0.0237535
GO:0005887	integral component of plasma membrane	cellular_component	6	0.0264588
GO:0045815	epigenetic maintenance of chromatin in transcription-competent conformation	biological_process	9	0.0271014
GO:0098712	L-glutamate import across plasma membrane	biological_process	7	0.0271014
GO:0016790	thiolester hydrolase activity	molecular_function	6	0.0271014
GO:1990316	Atg1/ULK1 kinase complex	cellular_component	6	0.0271014
GO:0032794	GTPase activating protein binding	molecular_function	5	0.0271014
GO:0006750	glutathione biosynthetic process	biological_process	9	0.0271014
GO:0002064	epithelial cell development	biological_process	6	0.030438
GO:0044548	S100 protein binding	molecular_function	5	0.030438
GO:0042982	amyloid precursor protein metabolic process	biological_process	7	0.030438
GO:0035136	forelimb morphogenesis	biological_process	7	0.030438
GO:0035137	hindlimb morphogenesis	biological_process	7	0.030438
GO:0003677	DNA binding	molecular_function	6	0.0318796
GO:0003677	DNA binding	molecular_function	6	0.0318796
GO:0003677	DNA binding	molecular_function	6	0.0318796
GO:0003677	DNA binding	molecular_function	6	0.0318796
GO:0015813	L-glutamate transmembrane transport	biological_process	11	0.0337634
GO:0044306	neuron projection terminus	cellular_component	5	0.0337634
GO:0007250	activation of NF-kappaB-inducing kinase activity	biological_process	13	0.0370777
GO:0007051	spindle organization	biological_process	8	0.0370777
GO:0030520	intracellular estrogen receptor signaling pathway	biological_process	7	0.0370777
GO:0005092	GDP-dissociation inhibitor activity	molecular_function	7	0.0370777
GO:0035640	exploration behavior	biological_process	4	0.0370777
GO:0016810	hydrolase activity, acting on carbon-nitrogen (but not peptide) bonds	molecular_function	5	0.0403808
GO:0009416	response to light stimulus	biological_process	6	0.0403808
GO:0030695	GTPase regulator activity	molecular_function	6	0.0403808
GO:0043235	receptor complex	cellular_component	4	0.0412098
GO:0008509	anion transmembrane transporter activity	molecular_function	6	0.0436728
GO:0000407	phagophore assembly site	cellular_component	6	0.0469537
GO:0021537	telencephalon development	biological_process	5	0.0502236

## Sheet: Table S4
Table S4 was added to up-regulate the first 20 items of KEGG enrichment analysis of differentially expressed mRNA
pathway_id	pathway_name	S gene number	TS gene number	B gene number	TB gene number	pvalue
ko00620	Pyruvate metabolism	2	18	36	5407	0.00616757
ko04921	Oxytocin signaling pathway	2	18	119	5407	0.0584244
ko04136	Autophagy - other	1	18	27	5407	0.0862982
ko00982	Drug metabolism - cytochrome P450	1	18	36	5407	0.113466
ko04721	Synaptic vesicle cycle	1	18	55	5407	0.168335
ko05016	Huntington disease	2	18	224	5407	0.169664
ko04970	Salivary secretion	1	18	63	5407	0.190464
ko04713	Circadian entrainment	1	18	73	5407	0.217344
ko04211	Longevity regulating pathway	1	18	75	5407	0.222618
ko05010	Alzheimer disease	2	18	269	5407	0.2247
ko05014	Amyotrophic lateral sclerosis	2	18	274	5407	0.230941
ko04724	Glutamatergic synapse	1	18	85	5407	0.248487
ko04371	Apelin signaling pathway	1	18	110	5407	0.30965
ko00230	Purine metabolism	1	18	113	5407	0.316666
ko04140	Autophagy - animal	1	18	119	5407	0.330494
ko05017	Spinocerebellar ataxia	1	18	121	5407	0.335045
ko01100	Metabolic pathways	5	18	1157	5407	0.337399
ko05022	Pathways of neurodegeneration - multiple diseases	2	18	360	5407	0.339286
ko05206	MicroRNAs in cancer	1	18	124	5407	0.341816
ko04015	Rap1 signaling pathway	1	18	157	5407	0.412126

## Sheet: Table S5
Table S5 GO enrichment analysis items with p<0.05 added for down-regulated differentially expressed mRNAs
GO_ID	GO_Term	GO_function	GO_class	pvalue
GO:0045744	negative regulation of G protein-coupled receptor signaling pathway	biological_process	9	0.000318201
GO:0001965	G-protein alpha-subunit binding	molecular_function	5	0.000876753
GO:0030324	lung development	biological_process	6	0.00155578
GO:0030324	lung development	biological_process	6	0.00155578
GO:0015267	channel activity	molecular_function	6	0.00170106
GO:0015267	channel activity	molecular_function	6	0.00170106
GO:0003700	DNA-binding transcription factor activity	molecular_function	4	0.00171891
GO:0003700	DNA-binding transcription factor activity	molecular_function	4	0.00171891
GO:0003700	DNA-binding transcription factor activity	molecular_function	4	0.00171891
GO:0008277	regulation of G protein-coupled receptor signaling pathway	biological_process	8	0.00254588
GO:0010855	adenylate cyclase inhibitor activity	molecular_function	7	0.00342771
GO:0071600	otic vesicle morphogenesis	biological_process	7	0.00342771
GO:0140194	negative regulation of adenylate cyclase-inhibiting adrenergic receptor signaling pathway involved in heart process	biological_process	10	0.00342771
GO:1990401	embryonic lung development	biological_process	7	0.00342771
GO:0033688	regulation of osteoblast proliferation	biological_process	7	0.00342771
GO:0055014	atrial cardiac muscle cell development	biological_process	9	0.00342771
GO:0005369	taurine:sodium symporter activity	molecular_function	7	0.00342771
GO:0000981	DNA-binding transcription factor activity, RNA polymerase II-specific	molecular_function	5	0.0041773
GO:0043407	negative regulation of MAP kinase activity	biological_process	12	0.00502506
GO:0006355	regulation of DNA-templated transcription	biological_process	8	0.00624111
GO:0006355	regulation of DNA-templated transcription	biological_process	8	0.00624111
GO:0006355	regulation of DNA-templated transcription	biological_process	8	0.00624111
GO:0006355	regulation of DNA-templated transcription	biological_process	8	0.00624111
GO:0048704	embryonic skeletal system morphogenesis	biological_process	7	0.00637405
GO:0048705	skeletal system morphogenesis	biological_process	6	0.00637405
GO:0030326	embryonic limb morphogenesis	biological_process	7	0.0067343
GO:0005368	taurine transmembrane transporter activity	molecular_function	7	0.0068439
GO:0031279	regulation of cyclase activity	biological_process	6	0.0068439
GO:0070401	NADP+ binding	molecular_function	6	0.0068439
GO:0010897	negative regulation of triglyceride catabolic process	biological_process	9	0.0068439
GO:0060192	negative regulation of lipase activity	biological_process	8	0.0068439
GO:0014706	striated muscle tissue development	biological_process	7	0.0068439
GO:0031999	negative regulation of fatty acid beta-oxidation	biological_process	9	0.0068439
GO:0010519	negative regulation of phospholipase activity	biological_process	9	0.0068439
GO:0004473	malate dehydrogenase (decarboxylating) (NADP+) activity	molecular_function	8	0.0068439
GO:0060452	positive regulation of cardiac muscle contraction	biological_process	10	0.0068439
GO:0035473	lipase binding	molecular_function	6	0.0102486
GO:0004470	malic enzyme activity	molecular_function	7	0.0102486
GO:0009308	amine metabolic process	biological_process	6	0.0102486
GO:0016941	natriuretic peptide receptor activity	molecular_function	6	0.0102486
GO:0004471	malate dehydrogenase (decarboxylating) (NAD+) activity	molecular_function	8	0.0102486
GO:0042471	ear morphogenesis	biological_process	7	0.0102486
GO:0002158	osteoclast proliferation	biological_process	5	0.0102486
GO:0015734	taurine transport	biological_process	10	0.0102486
GO:0035359	negative regulation of peroxisome proliferator activated receptor signaling pathway	biological_process	9	0.0102486
GO:0050804	modulation of chemical synaptic transmission	biological_process	8	0.01222
GO:0005811	lipid droplet	cellular_component	6	0.0131913
GO:0005811	lipid droplet	cellular_component	6	0.0131913
GO:0005332	gamma-aminobutyric acid:sodium:chloride symporter activity	molecular_function	8	0.0136419
GO:0007501	mesodermal cell fate specification	biological_process	6	0.0136419
GO:0035810	positive regulation of urine volume	biological_process	7	0.0136419
GO:0072513	positive regulation of secondary heart field cardioblast proliferation	biological_process	11	0.0136419
GO:0060087	relaxation of vascular associated smooth muscle	biological_process	8	0.0136419
GO:0005283	amino acid:sodium symporter activity	molecular_function	7	0.0136419
GO:0051646	mitochondrion localization	biological_process	6	0.0136419
GO:0008131	primary amine oxidase activity	molecular_function	7	0.0136419
GO:0070295	renal water absorption	biological_process	7	0.0136419
GO:0001501	skeletal system development	biological_process	6	0.0162987
GO:0048752	semicircular canal morphogenesis	biological_process	6	0.0170238
GO:0015793	glycerol transmembrane transport	biological_process	8	0.0170238
GO:0055015	ventricular cardiac muscle cell development	biological_process	9	0.0170238
GO:0055119	relaxation of cardiac muscle	biological_process	7	0.0170238
GO:0090084	negative regulation of inclusion body assembly	biological_process	8	0.0170238
GO:0042473	outer ear morphogenesis	biological_process	6	0.0170238
GO:0050891	multicellular organismal water homeostasis	biological_process	8	0.0203943
GO:0010890	positive regulation of sequestering of triglyceride	biological_process	7	0.0203943
GO:0015250	water channel activity	molecular_function	7	0.0203943
GO:0031404	chloride ion binding	molecular_function	6	0.0203943
GO:0006108	malate metabolic process	biological_process	9	0.0203943
GO:0032000	positive regulation of fatty acid beta-oxidation	biological_process	9	0.0237535
GO:0048665	neuron fate specification	biological_process	6	0.0237535
GO:0006090	pyruvate metabolic process	biological_process	9	0.0237535
GO:0071599	otic vesicle development	biological_process	7	0.0237535
GO:0010614	negative regulation of cardiac muscle hypertrophy	biological_process	10	0.0237535
GO:0060347	heart trabecula formation	biological_process	6	0.0237535
GO:0009725	response to hormone	biological_process	5	0.0237535
GO:0005887	integral component of plasma membrane	cellular_component	6	0.0264588
GO:0005887	integral component of plasma membrane	cellular_component	6	0.0264588
GO:0005887	integral component of plasma membrane	cellular_component	6	0.0264588
GO:0042562	hormone binding	molecular_function	4	0.0271014
GO:0014850	response to muscle activity	biological_process	5	0.0271014
GO:0048038	quinone binding	molecular_function	5	0.0271014
GO:0035909	aorta morphogenesis	biological_process	8	0.0271014
GO:0050995	negative regulation of lipid catabolic process	biological_process	8	0.030438
GO:0003677	DNA binding	molecular_function	6	0.0318796
GO:0003677	DNA binding	molecular_function	6	0.0318796
GO:0003677	DNA binding	molecular_function	6	0.0318796
GO:0070885	negative regulation of calcineurin-NFAT signaling cascade	biological_process	12	0.0337634
GO:0042026	protein refolding	biological_process	5	0.0337634
GO:0010867	positive regulation of triglyceride biosynthetic process	biological_process	9	0.0337634
GO:0034389	lipid droplet organization	biological_process	6	0.0337634
GO:0006833	water transport	biological_process	7	0.0337634
GO:0045664	regulation of neuron differentiation	biological_process	9	0.0370777
GO:0042277	peptide binding	molecular_function	5	0.0370777
GO:0090336	positive regulation of brown fat cell differentiation	biological_process	9	0.0370777
GO:0099055	integral component of postsynaptic membrane	cellular_component	8	0.0403808
GO:0010596	negative regulation of endothelial cell migration	biological_process	10	0.0403808
GO:0043235	receptor complex	cellular_component	4	0.0412098
GO:0060037	pharyngeal system development	biological_process	6	0.0436728
GO:0042474	middle ear morphogenesis	biological_process	6	0.0469537
GO:0017046	peptide hormone binding	molecular_function	6	0.0469537
GO:0002009	morphogenesis of an epithelium	biological_process	6	0.0502236

## Sheet: Table S6
Table S6 was added to down-regulate the first 20 items of KEGG enrichment analysis of differentially expressed mRNA
KEGG_ID	Pathway_Name	S_Gene_Number	TS_Gene_Number	B_Gene_Number	TB_Gene_Number	p_Value	RichFactor
ko03320	PPAR signaling pathway	3	18	62	5407	0.0010364	0.0483871
ko00620	Pyruvate metabolism	2	18	36	5407	0.00616757	0.0555556
ko00340	Histidine metabolism	1	18	18	5407	0.0583456	0.0555556
ko04921	Oxytocin signaling pathway	2	18	119	5407	0.0584244	0.0168067
ko00790	Folate biosynthesis	1	18	24	5407	0.0770689	0.0416667
ko00380	Tryptophan metabolism	1	18	37	5407	0.116437	0.027027
ko04962	Vasopressin-regulated water reabsorption	1	18	38	5407	0.119398	0.0263158
ko00140	Steroid hormone biosynthesis	1	18	39	5407	0.122351	0.025641
ko00330	Arginine and proline metabolism	1	18	42	5407	0.131152	0.0238095
ko04923	Regulation of lipolysis in adipocytes	1	18	43	5407	0.134067	0.0232558
ko04913	Ovarian steroidogenesis	1	18	45	5407	0.139869	0.0222222
ko00590	Arachidonic acid metabolism	1	18	48	5407	0.148504	0.0208333
ko04662	B cell receptor signaling pathway	1	18	58	5407	0.176699	0.0172414
ko04610	Complement and coagulation cascades	1	18	60	5407	0.182231	0.0166667
ko04976	Bile secretion	1	18	63	5407	0.190464	0.015873
ko04640	Hematopoietic cell lineage	1	18	73	5407	0.217344	0.0136986
ko01200	Carbon metabolism	1	18	98	5407	0.280904	0.0102041
ko04380	Osteoclast differentiation	1	18	99	5407	0.283342	0.010101
ko04740	Olfactory transduction	1	18	112	5407	0.314335	0.00892857
ko04022	cGMP-PKG signaling pathway	1	18	126	5407	0.346294	0.00793651

## Sheet: Table S7
Summary of overlapping genes between S7 DE mrna and ncRNAs target genes (miRNAs/lncRNAs) in supplemental table
DE RNA ID	RNA Symbol	RNA Type	log2(Fold Change)	P value	Q value
MSTRG.16492	ENSOARG00000007380	mRNA	-1.1611	0.0284989	0.447851
MSTRG.12167	ENSOARG00000000120	mRNA	0.861782	0.0398619	0.493377
MSTRG.9273	ENSOARG00000002600	mRNA	-1.04629	0.000280491	0.0520645
MSTRG.24734	ENSOARG00000015198	mRNA	-0.644448	0.0135423	0.350123
MSTRG.30899	ST7	mRNA	-0.909486	0.000242664	0.0477253
MSTRG.7692	NR1D1	mRNA	0.667002	0.0263066	0.437497
MSTRG.37169	ENSOARG00000009451	mRNA	-1.67287	7.94198e-06	0.00369373
MSTRG.11865	LIPE	mRNA	0.983802	2.23576e-05	0.00889854
MSTRG.25145	ENSOARG00000018731	mRNA	0.760465	0.0209274	0.406734
MSTRG.29338	ENSOARG00000018691	mRNA	-1.11088	0.014997	0.362522
MSTRG.27066	ENSOARG00000015010	mRNA	0.663846	0.0228823	0.420589
MSTRG.23632	ENSOARG00000004716	mRNA	0.818881	0.0207227	0.405375
MSTRG.11650	ENSOARG00000004837	mRNA	0.679312	0.00178262	0.145967
MSTRG.24615	ENSOARG00000007368	mRNA	-1.3683	0.000890489	0.101632
MSTRG.530	ENSOARG00000003983	mRNA	-0.807136	0.00255914	0.175092
MSTRG.23911	ENSOARG00000007905	mRNA	-0.991879	0.00584478	0.245603
MSTRG.21683	ENSOARG00000010155	mRNA	-0.930251	0.0089378	0.298014
MSTRG.9186	ENSOARG00000016598	mRNA	-0.71318	0.000162837	0.0358209
MSTRG.16694	ENSOARG00000016501	mRNA	-0.617468	0.0152503	0.363417
MSTRG.26563	ENSOARG00000004240	mRNA	-1.44317	0.0395225	0.492267
MSTRG.31806	ENSOARG00000001140	mRNA	1.82309	4.74932e-05	0.0156023
MSTRG.31797	ENSOARG00000001131	mRNA	1.26224	0.023698	0.423363
MSTRG.31800	ENSOARG00000001086	mRNA	0.898198	0.0124082	0.341148
MSTRG.19909	ENSOARG00000012490	mRNA	0.857078	0.00964302	0.307503
MSTRG.7290	ENSOARG00000007683	mRNA	0.687817	0.00135451	0.126849
MSTRG.7297	ENSOARG00000007797	mRNA	0.660418	0.0242818	0.426954
MSTRG.7289	ENSOARG00000007364	mRNA	0.869878	0.00816249	0.287609
MSTRG.17883	ENSOARG00000007344	mRNA	0.878792	0.023421	0.423159
MSTRG.21326	ENSOARG00000011675	mRNA	-0.740393	0.0155932	0.366449
MSTRG.26180	ENSOARG00000007862	mRNA	-1.24151	0.0196337	0.397964
ENSOARG00000019903	ENSOARG00000019903	mRNA	-1.07305	0.0304756	0.45623
MSTRG.12002	ENSOARG00000011355	mRNA	0.621052	0.0294175	0.449825
MSTRG.6182	ENSOARG00000011756	mRNA	-0.948061	0.0373466	0.483392
MSTRG.33539	ENSOARG00000016336	mRNA	-1.11305	0.0165683	0.37398
MSTRG.24400	ENSOARG00000017165	mRNA	0.710184	0.0314579	0.459001
MSTRG.19037	ENSOARG00000015382	mRNA	0.84873	0.021454	0.409721
MSTRG.36676	ENSOARG00000002050	mRNA	0.819698	0.0389441	0.490571
MSTRG.33255	ENSOARG00000007929	mRNA	0.772919	0.0476347	0.514255
MSTRG.9097	ENSOARG00000010630	mRNA	-0.769409	0.0237255	0.423553
MSTRG.31544	ENSOARG00000006074	mRNA	-0.826174	0.0386031	0.489103
MSTRG.20867	ENSOARG00000009900	mRNA	0.591669	0.0264715	0.43846
MSTRG.12237	ENSOARG00000001268	mRNA	0.961574	0.0293942	0.449768
MSTRG.20104	ENSOARG00000016831	mRNA	0.693153	0.0139441	0.352275
MSTRG.3175	ENSOARG00000020249	mRNA	1.14089	0.030954	0.45705
MSTRG.1062	ENSOARG00000004248	mRNA	0.674375	0.0464643	0.511376
MSTRG.24866	ENSOARG00000006773	mRNA	0.595386	0.0366294	0.480765
MSTRG.24868	ENSOARG00000006854	mRNA	0.60464	0.0412467	0.496373
MSTRG.28095	ENSOARG00000012108	mRNA	1.03117	0.0160152	0.370386
MSTRG.14947	ENSOARG00000007075	mRNA	1.00744	0.0238465	0.424003
MSTRG.13703	ENSOARG00000005937	mRNA	-0.89919	0.020831	0.406488
MSTRG.11759	ENSOARG00000005932	mRNA	0.897453	0.000356227	0.0614387
MSTRG.4653	FGF12	mRNA	1.72505	0.0113534	0.328551
MSTRG.13801	ENSOARG00000007210	mRNA	-0.631627	0.0160022	0.370386
MSTRG.4619	ENSOARG00000020389	mRNA	-0.653386	0.0400511	0.493377
MSTRG.3511	ENSOARG00000006212	mRNA	2.26798	0.00170654	0.144068
MSTRG.3510	ENSOARG00000006200	mRNA	1.31877	0.0042858	0.217138
MSTRG.17253	ENSOARG00000014150	mRNA	0.800672	0.0290183	0.447851
MSTRG.9451	ENSOARG00000015718	mRNA	1.16193	0.00336084	0.199581
MSTRG.24846	ENSOARG00000005487	mRNA	0.88562	0.0306118	0.456574
ENSOARG00000010094	FCGR2B	mRNA	1.33784	0.000813474	0.0964818
MSTRG.3631	ENSOARG00000007452	mRNA	-3.80017	0.000947312	0.102919
ENSOARG00000005817	ENSOARG00000005817	mRNA	0.708165	0.0427675	0.502776
MSTRG.35604	MMP14	mRNA	0.703756	0.0306199	0.456574
MSTRG.35614	ENSOARG00000019445	mRNA	1.16239	0.00590017	0.246195
MSTRG.33945	ENSOARG00000004910	mRNA	1.40462	0.00448143	0.220124
MSTRG.4765	ENSOARG00000020609	mRNA	0.881084	0.0175515	0.380422
MSTRG.4764	ENSOARG00000020606	mRNA	0.600019	0.0408124	0.495846
MSTRG.4764	ENSOARG00000014593	mRNA	0.600019	0.0408124	0.495846
MSTRG.32348	ENSOARG00000000531	mRNA	0.612564	0.00896963	0.298014
MSTRG.37656	ENSOARG00000000791	mRNA	1.42138	0.000618128	0.081226
MSTRG.31806	ENSOARG00000001140	mRNA	1.82309	4.74932e-05	0.0156023
MSTRG.24449	ENSOARG00000001222	mRNA	1.93513	0.00314303	0.193302
MSTRG.24450	ENSOARG00000001229	mRNA	1.52857	0.0123281	0.340198
ENSOARG00000002331	ENSOARG00000002331	mRNA	0.630814	0.0419399	0.498948
MSTRG.16753	ENSOARG00000002776	mRNA	0.719218	0.0147047	0.361465
MSTRG.32161	ENSOARG00000003099	mRNA	0.953069	0.0169609	0.375485
MSTRG.38985	ENSOARG00000003814	mRNA	0.867935	0.00510195	0.229825
MSTRG.12364	ENSOARG00000003831	mRNA	1.03656	0.034914	0.473695
MSTRG.21959	ENSOARG00000004175	mRNA	0.597628	0.00398505	0.208801
MSTRG.20701	ENSOARG00000004384	mRNA	0.674228	0.0132065	0.347303
MSTRG.37919	ENSOARG00000004424	mRNA	0.744069	0.00385291	0.207287
MSTRG.589	ENSOARG00000005331	mRNA	0.802994	0.0371722	0.48219
MSTRG.11746	ENSOARG00000005604	mRNA	0.78844	0.0404182	0.494558
ENSOARG00000006301	CD4	mRNA	1.69185	0.000528589	0.0759482
MSTRG.32200	ENSOARG00000006370	mRNA	0.895252	0.0199458	0.399036
MSTRG.17773	ENSOARG00000006568	mRNA	0.749016	0.0292827	0.449333
MSTRG.24866	ENSOARG00000006773	mRNA	0.595386	0.0366294	0.480765
MSTRG.13782	ENSOARG00000007114	mRNA	-0.654577	0.0140367	0.352777
MSTRG.10300	ENSOARG00000007425	mRNA	0.693204	0.00745728	0.27523
MSTRG.21027	ENSOARG00000007573	mRNA	0.682309	0.0036058	0.203129
MSTRG.21028	PSMB8	mRNA	0.872178	0.00506418	0.229345
MSTRG.7290	ENSOARG00000007683	mRNA	0.687817	0.00135451	0.126849
MSTRG.17963	ENSOARG00000007814	mRNA	1.11499	7.52807e-05	0.0222758
MSTRG.21031	ENSOARG00000007906	mRNA	0.847329	0.0055561	0.239683
MSTRG.22163	ENSOARG00000007960	mRNA	1.08061	0.0305658	0.456574
MSTRG.10311	ENSOARG00000008258	mRNA	0.651016	0.0371478	0.482025
MSTRG.24885	ENSOARG00000008331	mRNA	0.761993	0.0441263	0.503844
ENSOARG00000008358	ENSOARG00000008358	mRNA	1.43167	0.000497661	0.0733084
MSTRG.32438	ENSOARG00000008530	mRNA	1.05889	0.00595637	0.247046
ENSOARG00000008637	ENSOARG00000008637	mRNA	1.46131	0.00336548	0.199581
MSTRG.24646	ENSOARG00000008975	mRNA	0.76676	0.0375437	0.484155
MSTRG.18205	ENSOARG00000009699	mRNA	0.791298	0.000268193	0.0502321
MSTRG.3633	FCGR3A	mRNA	1.42778	0.00516724	0.23037
MSTRG.21683	ENSOARG00000010155	mRNA	-0.930251	0.0089378	0.298014
MSTRG.18289	ENSOARG00000010631	mRNA	1.14902	9.64728e-05	0.0249429
MSTRG.13202	ENSOARG00000011342	mRNA	0.739951	0.000199388	0.0412664
MSTRG.6203	ENSOARG00000011653	mRNA	0.987173	0.0214495	0.409721
MSTRG.21326	ENSOARG00000011675	mRNA	-0.740393	0.0155932	0.366449
MSTRG.13207	ENSOARG00000011760	mRNA	0.647561	0.0133655	0.349107
MSTRG.5576	ENSOARG00000011864	mRNA	0.720228	0.0404901	0.494836
MSTRG.734	ENSOARG00000012877	mRNA	1.22203	0.0029125	0.186045
MSTRG.32054	IFI30	mRNA	1.53734	0.00124389	0.119102
ENSOARG00000013325	ENSOARG00000013325	mRNA	0.648328	0.023149	0.422437
MSTRG.12106	ENSOARG00000013846	mRNA	1.34385	0.000410401	0.0655898
MSTRG.9996	ENSOARG00000013971	mRNA	-0.956278	0.0151521	0.362687
MSTRG.20024	ENSOARG00000014514	mRNA	-0.948247	0.0258433	0.434785
ENSOARG00000014562	ENSOARG00000014562	mRNA	0.899118	0.00314048	0.193302
MSTRG.18952	ENSOARG00000014811	mRNA	0.699632	0.0431619	0.503031
MSTRG.15823	ENSOARG00000014994	mRNA	0.808292	0.0247703	0.43066
MSTRG.27066	ENSOARG00000015010	mRNA	0.663846	0.0228823	0.420589
ENSOARG00000015333	ENSOARG00000015333	mRNA	0.693061	0.0130907	0.347303
MSTRG.15399	ENSOARG00000015835	mRNA	1.37944	0.00713012	0.270555
MSTRG.14297	ENSOARG00000016120	mRNA	0.729079	0.0336469	0.468813
MSTRG.21364	DQA	mRNA	1.72871	0.0136523	0.350123
MSTRG.22603	CPT1A	mRNA	0.699341	0.000656216	0.0843563
MSTRG.10607	ENSOARG00000016807	mRNA	0.631353	0.00460521	0.220823
MSTRG.32625	ENSOARG00000017189	mRNA	0.657174	0.0435577	0.503031
MSTRG.8609	ENSOARG00000017329	mRNA	-1.33632	0.0250657	0.432151
MSTRG.23135	ENSOARG00000017427	mRNA	0.621042	0.0350182	0.473695
ENSOARG00000017982	ENSOARG00000017553	mRNA	0.884509	0.0100716	0.312985
ENSOARG00000017982	ENSOARG00000017982	mRNA	0.884509	0.0100716	0.312985
MSTRG.24422	ENSOARG00000018036	mRNA	0.678641	0.0352108	0.474396
MSTRG.27254	HADHA	mRNA	0.700913	0.00619462	0.253624
ENSOARG00000019218	ENSOARG00000019218	mRNA	0.917021	0.00195246	0.152487
MSTRG.35604	MMP14	mRNA	0.703756	0.0306199	0.456574
MSTRG.35614	ENSOARG00000019445	mRNA	1.16239	0.00590017	0.246195
MSTRG.3070	CD53	mRNA	0.855542	0.0391843	0.492267
MSTRG.27406	ENSOARG00000019962	mRNA	0.638473	0.0318554	0.460623
MSTRG.20378	ENSOARG00000020185	mRNA	0.628957	0.0162125	0.372487
MSTRG.3168	ATP1A1	mRNA	0.667944	0.0458475	0.510524
MSTRG.3175	ENSOARG00000020249	mRNA	1.14089	0.030954	0.45705
MSTRG.35838	ENSOARG00000020591	mRNA	0.811575	0.0421532	0.500723
